# Supplementary material for: Assessment of the genomic variation in a cattle population by re-sequencing of key animals at low to medium coverage
Source: BMC Genomics. 2013 Jul 4;14:446. doi: 10.1186/1471-2164-14-446 (PMC3716689; doi:10.1186/1471-2164-14-446)
Supplement: Additional file 6 — UMD3.1 coordinates of OMIA bovine causal variants. [file 1471-2164-14-446-S6.xls]

## Sheet: Sheet1
Chr.	Gene	Gene	RefSeq	Disease phenotype	OMIA Nr.	Gene	Variant	UMD3.1 – position	Reference
2	ABCA12	ABCA12	XM_002685565	Ichtyosis congenita	000547-9913	ABCA12	cA5804>G; p.H1935R	Chr2:103548215	[1] Charlier et al., 2008
21	ACAN	ACAN	NM_173981.2	Dwarfism, Dexter	001271-9913	ACAN	c.2266_2267insGGCA (frameshift); c.-198C>T	Chr21:20844569; 20828914	[2] Cavanagh et al., 2007
7	ADAMTS2	ADAMTS2	NM_174631.2	Ehlers-Danlos syndrome, type VII (Dermatosparaxis)	000328-9913	ADAMTS2	c.461C>T, c.462G>T, p.A154V; c.464_480del (frameshift)	Chr7:1957955, 1957956; 1957958	[3] Collige et al., 1999
13	ASIP	ASIP	NM_206843.2	Coat colour, agouti	000201-9913	ASIP	c.1-21344del6576, c.1-21344ins8402	Chr13:64234645	[4] Girardot et al., 2006
11	ASS1	ASS1	NM_173892.3	Citrullinaemia	000194-9913	ASS1	c.256C>T, p.R86X	Chr11:100802781	[5] Dennis et al., 1999
25	ATP2A1	ATP2A1	NM_001075767.1	Congenital muscular dystonia 1	001464-9913	ATP2A1	c.491G>A, p.R164H (c.473G>A, p.R158H)	Chr25:26198573	[6] Drögemüller et al., 2008
18	BCKDHA	BCKDHA	NM_174506.1	Maple syrup urine disease	000627-9913	BCKDHA	c.148C>T, p.Q50X; c.1280C>T; p.P427L	Chr18:50828853; 50837931	[7] Zhang et al., 1990; [8] Dennis & Healy, 1989
15	BCO2	BCO2	NM_001101987.2	Yellow Fat	001079-9913	BCO2	c.306G>A, p.W102X	Chr15:22877552	[9] Berry et al., 2009
19	CHRNE	CHRNE	NM_174272.2	Myasthenic syndrome, congenital	000685-9913	CHRNE	c.448_467del (frameshift)	Chr19:27119615	[10] Kraner et al., 2010; [11] Thompson et al., 2003
1	CLDN16	CLDN16	NM_174519.2	Renal dysplasia	001135-9913	CLDN16	c.1-17377_631+203del, ins31; c.1-35996_651del	Chr1:77492020, 77472150; 77492020, 77471329	[12] Hirano et al., 2000; [13] Hirano et al., 2002
12	CLN5	CLN5	NM_001046299.1	Neuronal ceroid lipofuscinosis	001482-9913	CLN5	c.661DupG (frameshift)	Chr12:52461241	[14] Houweling et al., 2006
X	EDA	EDA	NM_001081743.2	Anhidrotic ectodermal dsysplasia	000543-9913	EDA	c.397_502del (frameshift); c.924+2G>T (splice site)	ChrX:85821470; 85710147	[15] Drögemüller et al., 2001; [16] Drögemüller et al., 2002
5	EPYC	EPYC	NM_174307.2	Ehlers-Danlos syndrome	000327-9913	EPYC	c.258G>T, p.S87N	Chr5:20922527	[17] Tajima et al., 1999
6	EVC2	EVC2	NM_173927.1	Chondrodysplasia	000187-9913	EVC2	c.698_754del (frameshift), c.699C>T (frameshift); c.1398delAC, c.1397insC	Chr6:105373938; 105389704	[18] Takeda et al., 2002
27	F11	F11	NM_001008665.1	Factor XI deficiency	000363-9913	F11	c.1406ins76 (frameshift); c.869ins15, c.870C>A	Chr27:15367048; 15362362	[19] Marron et al., 2004; [20] Kunieda et al., 2005
X	F8	F8	NM_001145508.1	Haemophilia A	000437-9313	F8	c.6458T>A, p.L2153H	ChrX:38971744	[21] Khalaj et al., 2009
10	FBN1	FBN1	NM_174053.1	Marfan Syndrome	000628-9913	FBN1	c.3598G>A, p.E1200K; c.8227-1G>A (frameshift)	Chr10:62054844; 62141462	[22] Singleton et al., 2005; [23] Hirano et al., 2012
24	FECH	FECH	NM_174054.2	Protoporphyria	000836-9913	FECH	c1250G>T, X417L	Chr24:57298883	[24] Jenkins et al., 1998
16	FMO3	FMO3	NM_174057.2	Trimethylaminuria	001360-9913	FMO3	c.712C>T, p.R238X	Chr16:39523051	[25] Lundén et al., 2002
19	GAA	GAA	NM_173913.2	Glycogen storage disease II	000419-9913	GAA	c.1057_1058delAT, p.Y353L (frameshift); c.1351C>T, p.R451W; c.1783C>T, p.R595X; c.2454_2455delCA, p.T819R (frameshift);	Chr19:53109436; 53107801; 53105979; 53102004	[26] Dennis et al., 2000
19	GH1	GH1	NM_180996.1	Dwarfism, growth hormone deficiency	001473-9913	GH1	c.599C>T, p.T200M	Chr19:48768774	[27] McCormack et al.. 2009
7	GLRA1	GLRA1	NM_174321.2	Myoclonus	000689-9913	GLRA1	c.156C>A, Y52X	Chr7:65080197	[28] Pierce et al., 2001
1	ITGB2	ITGB2	NM_175781.1	Leucocyte adhesion deficiency, type1	000595-9913	ITGB2	c.383A>G; D128G	Chr1:145114963	[29] Shuster et al., 1992
24	KDSR	KDSR	NM_001045919.1	Spinal muscular atrophy	000939-9913	KDSR	c.562G>A, p.A175T	Chr24:62138835	[30] Krebs et al., 2007
5	KITLG	KITLG	NM_174375.2	Coat color, roan	001216-9913	KITLG	c.572C>A, p.A191N	Chr5:18339001	[31] Seitz et al., 1999
5	KRT5	KRT5	NM_001008663.1	Epidermolysis bullosa	000340-9913	KRT5	c.1432G>A, p.E478K	Chr5:27545478	[32] Ford et al., 2005
15	LRP4	LRP4	NM_001077843.1	Syndactyly (mule foot)	000963-9913	LRP4	c.4863_4864delCGinsAT, p.N1621K, p.G1622G; c.5385+1G>A; c.4940C>T, p.P1647L; c3595G>A, p.G1199S; c.2719G>A, p.G907R	Chr15:77675517; 77667136; 77675440; 77682052; 77686731	[33] Duchesne et al., 2006; [34] Johnson et al., 2006; [35] Drögemüller et al., 2007
28	LYST	LYST	NM_174020.2	Chediak-Higashi syndrome	000185-9913	LYST	c.6044A>G, p.H2015R	Chr28:8508619	[36] Kunieda et al., 1999
7	MAN2B1	MAN2B1	NM_174561.2	Mannosidosis, alpha	000625-9913	MAN2B1	c.662G>A, p.R221H; c961T>C, p.F321L	Chr15:77675440, 13957949	[37] Tollersrud et al., 1997
6	MANBA	MANBA	NM_174387.2	Mannosidosis, beta	000626-9913	MANBA	c.2574G>A, p.W858X	Chr6:23540228	[38] Leipprandt et al., 1999
18	MC1R	MC1R	NM_174108.2	Coat color, extension	001199-9913	MC1R	c.310delG (frameshift)	Chr18:14757924	[39] Klungland et al., 1995
16	MFN2	MFN2	XM_002694055	Axonopathy	001106-9913	MFN2	c.2136C>T, p.S712S	Chr16:42562057	[40] Drögemüller et al., 2011
22	MITF	MITF	NM_001001150.2	Coat color, white spotting	000214-9913	MITF	c.33+112A>T	Chr22:31769189	[41] Fontanesi et al., 2012
22	MITF	MITF	NM_001001150.2	Dominant white with bilateral deafness	001680-9913	MITF	c.920G>T, p.R307I (c.629G>T, p.R210I)	Chr22:31746502	[42] Philipp et al., 2011
23	MOCS1	MOCS1	NM_001013597.1	Arachnomelia BTA23	001541-9913	MOCS1	c.1224_1225delCA (frameshift)	Chr23:13833869	[43] Buitkamp et al., 2011
19	MRC2	MRC2	XM_002696089	Tail, crooked	001452-9913	MRC2	c.2904_2905delAG (frameshift); c.1936T>C, p.C646R (c.1906T>C, p.C636R)	Chr19:47740444; 47734925	[44] Fasquelle et al., 2009; [45] Sartelet et al., 2012
2	MSTN	MSTN	NM_001001525.2	Muscular hypertrophy (double muscling)	000683-9913	MSTN	c.818_828del11 (frameshift); c.938G>A, p.C313Y; c.419_425del7, c418_426ins10 (frameshift); c.610C>T, p.Q204X; c.676G>T, p.E226X; c.871G>T, p.E291X	Chr2:6218379; 6218499; 6215947; 6216138; 6216204; 6218432	[46] Grobet et al., 1997; [47] Kambadur et al., 1997; [48] Grobet et al., 1998; [49] Karim et al., 2000
19	NAGLU	NAGLU	NM_001102226.1	Mucopolysaccharidosis IIIB	001342-9913	NAGLU	c.1354G>A, p.E452K	Chr19:43264699	[50] Karageorgos et al., 2007
18	OPA3	OPA3	NM_001079605.1	Cardiomyopathy, dilated	000162-9913	OPA3	c.343C>T, p.Q115X	Chr18:53546443	[51] Owczarek-Lipska et al., 2011
11	PAEP	PAEP	NM_173929.3	Beta-lactoglobulin, aberrant low expression	001437-9913	PAEP	c.-215C>A	Chr11:103301704 (103301589)	[52] Braunschweig and Leeb, 2006
5	PMEL	PMEL	NM_001080215.2	Coat color, dilution	001545-9913	PMEL	c.64G>A, pG22R; c.50_52delTTC, p.del18L	Chr5:57669926; 57669912	[53] Kühn and Weikard, 2007; [54] Jolly et al., 2008; [55] Schmutz and Dreger, 2012
18	PPP1R13L	PPP1R13L	NM_001075224.1	Cardiomyopathy and woolly haircoat syndrome	000161-9913	PPP1R13L	c.956_962dup7 (frameshift)	Chr18:53440867	[56] Simpson et al., 2009
6	PRKG2	PRKG2	NM_001144099.1	Dwarfism, Angus	001485-9913	PRKG2	c.2032C>T, p.R678X	Chr6:97667351	[57] Koltes et al., 2009
29	PYGM	PYGM	NM_175786.2	Glycogen storage disease V	001139-9913	PYGM	c.1468C>T, p.R490W	Chr29:43611783	[58] Tsujino et al., 1996; [59] Johnstone et al., 2004
29	RASGRP2	RASGRP2	NM_001099946.1	Thrombopathia	001003-9913	RASGRP2	c.701T>C, p.L234P	Chr29:43599204	[60] Boudreaux et al., 2007
3	RNF11	RNF11	NM_001077953.1	Dwarfism, proportionate, with inflammatory lesions	001686-9913	RNF11	c.124-2A>G	Chr3:95601695	[61] Sartelet et al., 2012
3	SLC35A3	SLC35A3	NM_001105386.1	Complex vertebral malformation	001340-9913	SLC35A3	c.538G>T; p.V180F	Chr3:43412427	[62] Thomsen et al., 2006
14	SLC39A4	SLC39A4	NM_001046067.1	Acrodermatitis enteropathica (zinc transport defect)	000593-9913	SLC39A4	c.1645+1G>A	Chr14:1723330	[63] Yuzbasiyan-Gurkan and Bartlett, 2006
19	SLC4A1	SLC4A1	NM_181036.2	Spherocytosis	001228-9913	SLC4A1	c.1990C>T, p.R664X	Chr19:44695843	[64] Inaba et al., 1996
5	SLC4A2	SLC4A2	XM_002687048	Osteopetrosis	000755-9913	SLC4A2	c.1-823_127del	Chr4:114438015	[65] Meyers et al., 2010
29	SLC6A5	SLC6A5	XM_002699103	Congenital muscular dystonia 2	001451-9913	SLC6A5	c.809T>C, p.L270P	Chr29:24610561	[66] Charlier et al., 2008
11	SPAST	SPAST	NM_001081591.1	Spinal dysmyelination	001247-9913	SPAST	c.1679G>A, p.R560Q	Chr11:14760164	[67] Thomsen et al., 2010
5	SUOX	SUOX	NM_001034366.1	Arachnomelia BTA5	000059-9913	SUOX	c.G363_364insG; p.A124GfsX42	Chr5:57641340	[68] Drögemüller et al., 2010
14	TG	TG	NM_173883.2	Goitre, familial	000424-9913	TG	c.2146C>T, p.R716X	Chr14:9487659	[69] Ricketts et al., 1987
4	TWIST1	TWIST1	XM_002686684	Scurs, type 2	001593-9913	TWIST1	c.147_157dup (frameshift)	Chr4:27855023	[70] Capitan et al., 2011
29	TYR	TYR	NM_181001.2	Coat color, albinism	000202-9913	TYR	c.925_926insC (frameshift)	Chr29:6451725	[71] Schmutz et al., 2004
8	TYRP1	TYRP1	NM_174480.3	Coat color, brown	001249-9913	TYRP1	c.1300C>T, p.H424Y	Chr8:31711945	[72] Berryere et al., 2003
1	UMPS	UMPS	NM_177508.1	Deficiency of uridine monophosphate synthase	000262-9913	UMPS	c.1213C>T, p.R405X	Chr1:69756880	[73] Schwenger et al., 1969
18	WFDC1	WFDC1	XM_002694744	Multiple ocular defects	000733-9913	WFDC1	c.321insC (frameshift)	Chr18:10570493	[74] Abbasi et al., 2009
